# Supplementary material for: Rostral cranial fossa as a site for cerebrospinal fluid drainage – volumetric studies in dog breeds of different size and morphotype
Source: BMC Vet Res. 2018 May 18;14:162. doi: 10.1186/s12917-018-1483-3 (PMC5960198; doi:10.1186/s12917-018-1483-3)
Supplement: Supplementary file 1 — Individuals value of AP, ZyZy, volRCF, volCC and volRCF/volCC ratio (RCF/CC). (XLS 20 kb) [file 12917_2018_1483_MOESM1_ESM.xls]

## Sheet: Arkusz1
breed	morphotype	breed size	sex	AP	ZyZy	volRCF	volCC	RCF/CC
Black Russian Terrier	0.461475	L	M	24.4	11.26	13.8152	124.943	1.10572
Dobermann Pinscher	0.466667	L	M	23.85	11.13	11.5731	108.95	1.06224
Wire Fox Terrier	0.474595	S	M	17.91	8.5	7.4585	71.1466	1.04833
Scottish Terrier	0.482057	S	M	18.67	9	9.1851	82.6445	1.1114
Newfoundland	0.483193	G	F	23.8	11.5	11.2767	107.051	1.0534
Great Dane	0.483871	G	F	26.35	12.75	13.5329	120.22	1.12568
White Swiss Shepherd	0.485603	L	M	25.7	12.48	13.5413	110.475	1.22573
German Shepherd	0.488889	L	F	22.5	11	10.45	95.9045	1.08963
German Shepherd	0.489276	L	F	24.71	12.09	11.0667	111.542	0.992159
German Shepherd	0.492314	L	F	24.07	11.85	11.4405	103.376	1.10669
German Shepherd	0.497572	L	F	22.65	11.27	10.9948	107.036	1.02721
German Shepherd	0.497959	L	M	24.5	12.2	12.2123	106.969	1.14167
German Shepherd	0.498013	L	M	22.65	11.28	11.4117	95.4176	1.19597
German Shepherd	0.505806	L	M	23.25	11.76	12.2526	106.854	1.14666
German Shepherd	0.50613	L	M	22.84	11.56	9.5655	90.1627	1.06092
Dalmatian	0.511639	M	M	21.48	10.99	9.0826	92.4718	0.982202
Dachshund	0.512881	S	F	17.08	8.76	5.6641	74.2484	0.762858
German Shepherd	0.513525	L	M	24.4	12.53	11.0665	107.965	1.02501
Standard Schnauzer	0.522066	M	M	19.94	10.41	9.4705	78.876	1.20068
German Wirehaired Pointer	0.525346	L	M	21.7	11.4	10.8348	100.459	1.07853
Bernese Mountain Dog	0.534667	G	F	22.5	12.03	16.9935	111.845	1.51938
Dachshund	0.541104	S	M	16.3	8.82	6.1775	73.0609	0.845527
Australian Shepherd	0.542169	M	M	19.92	10.8	10.5842	102.706	1.03054
Miniature Pinscher	0.546875	S	F	12.8	7	4.2791	49.9264	0.857082
Dachshund	0.548583	S	M	14.82	8.13	5.3947	60.861	0.886397
Labrador Retriever	0.54986	L	F	21.46	11.8	12.6268	116.361	1.08514
Bull Terrier	0.556004	M	F	19.82	11.02	8.5855	88.1814	0.973618
Bavarian Mountain Hound	0.557377	M	F	18.3	10.2	8.1429	83.7509	0.972276
Samoyed	0.561738	L	F	18.87	10.6	7.8908	99.7883	0.790754
Dalmatian	0.569524	M	F	21	11.96	10.0014	96.3749	1.03776
Labrador Retriever	0.575496	L	M	23.18	13.34	11.8543	108.855	1.089
English Beagle	0.575795	M	F	16.03	9.23	7.8463	88.3898	0.887693
Schipperke	0.584627	S	F	13.53	7.91	5.5393	58.5846	0.945522
Labrador Retriever	0.587523	L	M	21.48	12.62	10.6374	100.002	1.06372
American Staffordshire Terrier	0.592704	M	F	20.01	11.86	10.6335	99.2087	1.07183
rottweiler	0.599537	G	M	21.6	12.95	10.2233	100.087	1.02144
rottweiler	0.614705	G	F	21.49	13.21	10.8677	97.4438	1.11528
American Staffordshire Terrier	0.617411	M	M	22.4	13.83	9.5625	97.0081	0.985742
Italian Mastiff	0.623946	G	M	23.72	14.8	13.1695	125.438	1.04988
rottweiler	0.625488	G	F	20.48	12.81	11.8526	113.677	1.04266
American Staffordshire Terrier	0.628973	M	F	19.19	12.07	9.4698	96.4719	0.981612
Miniature Pinscher	0.629952	S	M	10.35	6.52	3.7831	46.6492	0.810968
American Staffordshire Terrier	0.630777	M	F	20.99	13.24	12.1742	108.461	1.12245
Yorkshire Terrier	0.634635	S	F	9.99	6.34	3.9332	53.831	0.730657
Yorkshire Terrier	0.640832	S	M	10.58	6.78	4.6108	53.5881	0.860415
Yorkshire Terrier	0.644851	S	F	10.39	6.7	4.2121	48.5798	0.867048
rottweiler	0.650802	G	M	19.96	12.99	10.3604	107.008	0.968193
Italian Mastiff	0.651072	G	F	20.52	13.36	11.0803	116.785	0.948781
American Staffordshire Terrier	0.672249	M	M	20.9	14.05	11.6998	111.372	1.05052
American Staffordshire Terrier	0.672491	M	M	20.03	13.47	9.9043	105.88	0.935422
Yorkshire Terrier	0.681319	S	M	9.1	6.2	4.4988	55.3001	0.813525
American Staffordshire Terrier	0.682721	M	M	20.14	13.75	10.4519	102.029	1.02441
Boxer	0.685086	L	M	18.64	12.77	8.9584	95.8281	0.934841
American Staffordshire Terrier	0.687623	M	M	20.36	14	12.1997	110.525	1.10379
Cavalier King Charles Spaniel	0.691083	S	M	12.56	8.68	7.2334	82.1719	0.880277
Miniature Pinscher	0.713496	S	F	9.04	6.45	4.656	51.0963	0.911221
Boxer	0.725327	L	M	16.82	12.2	10.2295	98.9562	1.03374
Boxer	0.742718	L	F	16.48	12.24	9.7879	91.7289	1.06705
French Bulldog	0.844828	S	F	11.6	9.8	6.3444	75.09	0.844906
English Bulldog	0.848564	M	M	15.32	13	9.7894	109.353	0.89521
French Bulldog	0.854545	S	F	11	9.4	7.0841	79.8281	0.887419
Pekingese	0.865106	S	F	8.97	7.76	3.6869	58.5885	0.629287
French Bulldog	0.865546	S	F	11.9	10.3	7.4221	89.3228	0.83093
English Bulldog	0.866575	M	F	14.54	12.6	9.5696	106.504	0.898524
French Bulldog	0.87218	S	M	13.3	11.6	8.4836	99.0124	0.856822
French Bulldog	0.885965	S	F	11.4	10.1	7.2846	81.9861	0.888516
Pekingese	0.888889	S	F	8.1	7.2	4.1785	52.9	0.789887
Pekingese	0.91358	S	F	8.1	7.4	4.4649	51.4945	0.867063
Pekingese	0.931271	S	F	8.73	8.13	4.3037	58.057	0.741289
Pekingese	0.939759	S	F	8.3	7.8	4.7296	59.1254	0.799927
French Bulldog	1.00877	S	M	11.4	11.5	7.9913	98.7088	0.809583
